# Supplementary material for: Thermal insulation of poly(methyl methacrylate) bone cement and hydroxyapatite coatings under induction heating of metal implants
Source: PLoS One. 2025 Dec 11;20(12):e0338325. doi: 10.1371/journal.pone.0338325 (PMC12698007; doi:10.1371/journal.pone.0338325)
Supplement: S2 Figs — (ZIP) [file pone.0338325.s002.zip]

Archive with 319 entries (308 files):
- image series/
- image series/0. Cneg/
- image series/0. Cneg/TR004687.JPG
- image series/0. Cneg/TR004688.JPG
- image series/0. Cneg/TR004689.JPG
- image series/0. Cneg/TR004690.JPG
- image series/0. Cneg/TR004691.JPG
- image series/0. Cneg/TR004692.JPG
- image series/0. Cneg/TR004693.JPG
- image series/0. Cneg/TR004694.JPG
- image series/0. Cneg/TR004695.JPG
- image series/0. Cneg/TR004696.JPG
- image series/0. Cneg/TR004697.JPG
- image series/0. Cneg/TR004698.JPG
- image series/0. Cneg/TR004699.JPG
- image series/0. Cneg/TR004700.JPG
- image series/0. Cneg/TR004701.JPG
- image series/0. Cneg/TR004702.JPG
- image series/0. Cneg/TR004703.JPG
- image series/0. Cneg/TR004704.JPG
- image series/0. Cneg/TR004705.JPG
- image series/0. Cneg/TR004706.JPG
- image series/0. Cneg/TR004707.JPG
- image series/0. Cneg/TR004708.JPG
- image series/0. Cneg/TR004709.JPG
- image series/0. Cneg/TR004710.JPG
- image series/0. Cneg/TR004711.JPG
- image series/0. Cneg/TR004712.JPG
- image series/0. Cneg/TR004713.JPG
- image series/0. Cneg/TR004714.JPG
- image series/0. Cneg/TR004715.JPG
- image series/0. Cneg/TR004716.JPG
- image series/0. Cneg/TR004717.JPG
- image series/1. Cneg gel/
- image series/1. Cneg gel/TR004657.JPG
- image series/1. Cneg gel/TR004658.JPG
- image series/1. Cneg gel/TR004659.JPG
- image series/1. Cneg gel/TR004660.JPG
- image series/1. Cneg gel/TR004661.JPG
- image series/1. Cneg gel/TR004662.JPG
- image series/1. Cneg gel/TR004663.JPG
- image series/1. Cneg gel/TR004664.JPG
- image series/1. Cneg gel/TR004665.JPG
- image series/1. Cneg gel/TR004666.JPG
- image series/1. Cneg gel/TR004667.JPG
- image series/1. Cneg gel/TR004668.JPG
- image series/1. Cneg gel/TR004669.JPG
- image series/1. Cneg gel/TR004670.JPG
- image series/1. Cneg gel/TR004671.JPG
- image series/1. Cneg gel/TR004672.JPG
- image series/1. Cneg gel/TR004673.JPG
- image series/1. Cneg gel/TR004674.JPG
- image series/1. Cneg gel/TR004675.JPG
- image series/1. Cneg gel/TR004676.JPG
- image series/1. Cneg gel/TR004677.JPG
- image series/1. Cneg gel/TR004678.JPG
- image series/1. Cneg gel/TR004679.JPG
- image series/1. Cneg gel/TR004680.JPG
- image series/1. Cneg gel/TR004681.JPG
- image series/1. Cneg gel/TR004682.JPG
- image series/1. Cneg gel/TR004683.JPG
- image series/1. Cneg gel/TR004684.JPG
- image series/1. Cneg gel/TR004685.JPG
- image series/1. Cneg gel/TR004686.JPG
- image series/2. HA/
- image series/2. HA/TR004606.JPG
- image series/2. HA/TR004607.JPG
- image series/2. HA/TR004608.JPG
- image series/2. HA/TR004609.JPG
- image series/2. HA/TR004610.JPG
- image series/2. HA/TR004611.JPG
- image series/2. HA/TR004612.JPG
- image series/2. HA/TR004613.JPG
- image series/2. HA/TR004614.JPG
- image series/2. HA/TR004615.JPG
- image series/2. HA/TR004616.JPG
- image series/2. HA/TR004617.JPG
- image series/2. HA/TR004618.JPG
- image series/2. HA/TR004619.JPG
- image series/2. HA/TR004620.JPG
- image series/2. HA/TR004621.JPG
- image series/2. HA/TR004622.JPG
- image series/2. HA/TR004623.JPG
- image series/2. HA/TR004624.JPG
- image series/2. HA/TR004625.JPG
- image series/2. HA/TR004626.JPG
- image series/2. HA/TR004627.JPG
- image series/2. HA/TR004628.JPG
- image series/2. HA/TR004629.JPG
- image series/2. HA/TR004630.JPG
- image series/2. HA/TR004631.JPG
- image series/2. HA/TR004632.JPG
- image series/2. HA/TR004633.JPG
- image series/2. HA/TR004634.JPG
- image series/2. HA/TR004635.JPG
- image series/2. HA/TR004636.JPG
- image series/3. HA gel/
- image series/3. HA gel/TR004718.JPG
- image series/3. HA gel/TR004719.JPG
- image series/3. HA gel/TR004720.JPG
- image series/3. HA gel/TR004721.JPG
- image series/3. HA gel/TR004722.JPG
- image series/3. HA gel/TR004723.JPG
- image series/3. HA gel/TR004724.JPG
- image series/3. HA gel/TR004725.JPG
- image series/3. HA gel/TR004726.JPG
- image series/3. HA gel/TR004727.JPG
- image series/3. HA gel/TR004728.JPG
- image series/3. HA gel/TR004729.JPG
- image series/3. HA gel/TR004730.JPG
- image series/3. HA gel/TR004731.JPG
- image series/3. HA gel/TR004732.JPG
- image series/3. HA gel/TR004733.JPG
- image series/3. HA gel/TR004734.JPG
- image series/3. HA gel/TR004735.JPG
- image series/3. HA gel/TR004736.JPG
- image series/3. HA gel/TR004737.JPG
- image series/3. HA gel/TR004738.JPG
- image series/3. HA gel/TR004739.JPG
- image series/3. HA gel/TR004740.JPG
- image series/3. HA gel/TR004741.JPG
- image series/3. HA gel/TR004742.JPG
- image series/3. HA gel/TR004743.JPG
- image series/3. HA gel/TR004744.JPG
- image series/3. HA gel/TR004745.JPG
- image series/3. HA gel/TR004746.JPG
- image series/3. HA gel/TR004747.JPG
- image series/3. HA gel/TR004748.JPG
- image series/4. 1mm/
- image series/4. 1mm/TR004402.JPG
- image series/4. 1mm/TR004403.JPG
- image series/4. 1mm/TR004404.JPG
- image series/4. 1mm/TR004405.JPG
- image series/4. 1mm/TR004406.JPG
- image series/4. 1mm/TR004407.JPG
- image series/4. 1mm/TR004408.JPG
- image series/4. 1mm/TR004409.JPG
- image series/4. 1mm/TR004410.JPG
- image series/4. 1mm/TR004411.JPG
- image series/4. 1mm/TR004412.JPG
- image series/4. 1mm/TR004413.JPG
- image series/4. 1mm/TR004414.JPG
- image series/4. 1mm/TR004415.JPG
- image series/4. 1mm/TR004416.JPG
- image series/4. 1mm/TR004417.JPG
- image series/4. 1mm/TR004418.JPG
- image series/4. 1mm/TR004419.JPG
- image series/4. 1mm/TR004420.JPG
- image series/4. 1mm/TR004421.JPG
- image series/4. 1mm/TR004422.JPG
- image series/4. 1mm/TR004423.JPG
- image series/4. 1mm/TR004424.JPG
- image series/4. 1mm/TR004425.JPG
- image series/4. 1mm/TR004426.JPG
- image series/4. 1mm/TR004427.JPG
- image series/4. 1mm/TR004428.JPG
- image series/4. 1mm/TR004429.JPG
- image series/4. 1mm/TR004430.JPG
- image series/4. 1mm/TR004431.JPG
- image series/4. 1mm/TR004432.JPG
- image series/5. 1mm gel/
- image series/5. 1mm gel/TR004749.JPG
- image series/5. 1mm gel/TR004750.JPG
- image series/5. 1mm gel/TR004751.JPG
- image series/5. 1mm gel/TR004752.JPG
- image series/5. 1mm gel/TR004753.JPG
- image series/5. 1mm gel/TR004754.JPG
- image series/5. 1mm gel/TR004755.JPG
- image series/5. 1mm gel/TR004756.JPG
- image series/5. 1mm gel/TR004757.JPG
- image series/5. 1mm gel/TR004758.JPG
- image series/5. 1mm gel/TR004759.JPG
- image series/5. 1mm gel/TR004760.JPG
- image series/5. 1mm gel/TR004761.JPG
- image series/5. 1mm gel/TR004762.JPG
- image series/5. 1mm gel/TR004763.JPG
- image series/5. 1mm gel/TR004764.JPG
- image series/5. 1mm gel/TR004765.JPG
- image series/5. 1mm gel/TR004766.JPG
- image series/5. 1mm gel/TR004767.JPG
- image series/5. 1mm gel/TR004768.JPG
- image series/5. 1mm gel/TR004769.JPG
- image series/5. 1mm gel/TR004770.JPG
- image series/5. 1mm gel/TR004771.JPG
- image series/5. 1mm gel/TR004772.JPG
- image series/5. 1mm gel/TR004773.JPG
- image series/5. 1mm gel/TR004774.JPG
- image series/5. 1mm gel/TR004775.JPG
- image series/5. 1mm gel/TR004776.JPG
- image series/5. 1mm gel/TR004777.JPG
- image series/5. 1mm gel/TR004778.JPG
- image series/5. 1mm gel/TR004779.JPG
- image series/6. 3mm/
- image series/6. 3mm/TR004468.JPG
- image series/6. 3mm/TR004469.JPG
- image series/6. 3mm/TR004470.JPG
- image series/6. 3mm/TR004471.JPG
- image series/6. 3mm/TR004472.JPG
- image series/6. 3mm/TR004473.JPG
- image series/6. 3mm/TR004474.JPG
- image series/6. 3mm/TR004475.JPG
- image series/6. 3mm/TR004476.JPG
- image series/6. 3mm/TR004477.JPG
- image series/6. 3mm/TR004478.JPG
- image series/6. 3mm/TR004479.JPG
- image series/6. 3mm/TR004480.JPG
- image series/6. 3mm/TR004481.JPG
- image series/6. 3mm/TR004482.JPG
- image series/6. 3mm/TR004483.JPG
- image series/6. 3mm/TR004484.JPG
- image series/6. 3mm/TR004485.JPG
- image series/6. 3mm/TR004486.JPG
- image series/6. 3mm/TR004487.JPG
- image series/6. 3mm/TR004488.JPG
- image series/6. 3mm/TR004489.JPG
- image series/6. 3mm/TR004490.JPG
- image series/6. 3mm/TR004491.JPG
- image series/6. 3mm/TR004492.JPG
- image series/6. 3mm/TR004493.JPG
- image series/6. 3mm/TR004494.JPG
- image series/6. 3mm/TR004495.JPG
- image series/6. 3mm/TR004496.JPG
- image series/6. 3mm/TR004497.JPG
- image series/6. 3mm/TR004498.JPG
- image series/7. 3mm gel/
- image series/7. 3mm gel/TR004780.JPG
- image series/7. 3mm gel/TR004781.JPG
- image series/7. 3mm gel/TR004782.JPG
- image series/7. 3mm gel/TR004783.JPG
- image series/7. 3mm gel/TR004784.JPG
- image series/7. 3mm gel/TR004785.JPG
- image series/7. 3mm gel/TR004786.JPG
- image series/7. 3mm gel/TR004787.JPG
- image series/7. 3mm gel/TR004788.JPG
- image series/7. 3mm gel/TR004789.JPG
- image series/7. 3mm gel/TR004790.JPG
- image series/7. 3mm gel/TR004791.JPG
- image series/7. 3mm gel/TR004792.JPG
- image series/7. 3mm gel/TR004793.JPG
- image series/7. 3mm gel/TR004794.JPG
- image series/7. 3mm gel/TR004795.JPG
- image series/7. 3mm gel/TR004796.JPG
- image series/7. 3mm gel/TR004797.JPG
- image series/7. 3mm gel/TR004798.JPG
- image series/7. 3mm gel/TR004799.JPG
- image series/7. 3mm gel/TR004800.JPG
- image series/7. 3mm gel/TR004801.JPG
- image series/7. 3mm gel/TR004802.JPG
- image series/7. 3mm gel/TR004803.JPG
- image series/7. 3mm gel/TR004804.JPG
- image series/7. 3mm gel/TR004805.JPG
- image series/7. 3mm gel/TR004806.JPG
- image series/7. 3mm gel/TR004807.JPG
- image series/7. 3mm gel/TR004808.JPG
- image series/7. 3mm gel/TR004809.JPG
- image series/7. 3mm gel/TR004810.JPG
- image series/8. 5mm/
- image series/8. 5mm/TR004537.JPG
- image series/8. 5mm/TR004538.JPG
- image series/8. 5mm/TR004539.JPG
- image series/8. 5mm/TR004540.JPG
- image series/8. 5mm/TR004541.JPG
- image series/8. 5mm/TR004542.JPG
- image series/8. 5mm/TR004543.JPG
- image series/8. 5mm/TR004544.JPG
- image series/8. 5mm/TR004545.JPG
- image series/8. 5mm/TR004546.JPG
- image series/8. 5mm/TR004547.JPG
- image series/8. 5mm/TR004548.JPG
- image series/8. 5mm/TR004549.JPG
- image series/8. 5mm/TR004550.JPG
- image series/8. 5mm/TR004551.JPG
- image series/8. 5mm/TR004552.JPG
- image series/8. 5mm/TR004553.JPG
- image series/8. 5mm/TR004554.JPG
- image series/8. 5mm/TR004555.JPG
- image series/8. 5mm/TR004556.JPG
- image series/8. 5mm/TR004557.JPG
- image series/8. 5mm/TR004558.JPG
- image series/8. 5mm/TR004559.JPG
- image series/8. 5mm/TR004560.JPG
- image series/8. 5mm/TR004561.JPG
- image series/8. 5mm/TR004562.JPG
- image series/8. 5mm/TR004563.JPG
- image series/8. 5mm/TR004564.JPG
- image series/8. 5mm/TR004565.JPG
- image series/8. 5mm/TR004566.JPG
- image series/8. 5mm/TR004567.JPG
- image series/9. 5mm gel/
- image series/9. 5mm gel/TR004811.JPG
- image series/9. 5mm gel/TR004812.JPG
- image series/9. 5mm gel/TR004813.JPG
- image series/9. 5mm gel/TR004814.JPG
- image series/9. 5mm gel/TR004815.JPG
- image series/9. 5mm gel/TR004816.JPG
- image series/9. 5mm gel/TR004817.JPG
- image series/9. 5mm gel/TR004818.JPG
- image series/9. 5mm gel/TR004819.JPG
- image series/9. 5mm gel/TR004820.JPG
- image series/9. 5mm gel/TR004821.JPG
[truncated: 19 more entries]
