# Supplementary material for: Thermal insulation of poly(methyl methacrylate) bone cement and hydroxyapatite coatings under induction heating of metal implants
Source: PLoS One. 2025 Dec 11;20(12):e0338325. doi: 10.1371/journal.pone.0338325 (PMC12698007; doi:10.1371/journal.pone.0338325)
Supplement: S3 Table — (XLSX) [file pone.0338325.s003.xlsx]

## Sheet: Sheet1
		Tstart		Ttop, max			CEM43 bottom/metal			CEM43 top				Tstart, gel		Ttop, max gel			CEM43 bottom/metal gel			CEM43 top gel
		1	2	1	2	av	1	2	av	1	2	av		1	2	1	2	av	1	2	av	1	2	av
Cneg	50°C	29	19	47.8	48.1	47.95	140	110	125	5.5	4.6	5.05		19	29	42.4	46.2	44.3	120	530	325	0.049	1.9	0.9745
	70°C	27	30	66.2	66.5	66.35	46000000	87000000	66500000	1200000	1500000	1350000		28	28	53.1	58.7	55.9	69000000	37000000	53000000	240	8000	4120
	90°C	29	29	85.9	85.3	85.6	28000000000000	37000000000000	32500000000000	1000000000000	670000000000	835000000000		30	30	76	76.7	76.35	44000000000000	42000000000000	43000000000000	1900000000	2300000000	2100000000
HA – 50μm	50°C	30	30	52.7	52.4	52.55	110	400	255	180	170	175		30	30	39.7	40.7	40.2	24	27	25.5	0.0021	0.0084	0.00525
	70°C	30	30	71	71.7	71.35	28000000	110000000	69000000	53000000	87000000	70000000		31	24	60.9	61.4	61.15	47000000	74000000	60500000	100000	170000	135000
	90°C	30	30	90.9	92.4	91.65	39000000000000	65000000000000	52000000000000	58000000000000	140000000000000	99000000000000		31	33	75.8	71.6	73.7	39000000000000	50000000000000	44500000000000	3500000000	190000000	1845000000
PMMA – 1mm	50°C	27	29	44.5	41.6	43.05	120	55	87.5	1.2	0.042	0.621		28	29	29.6	31.5	30.55	19	34	26.5	0	0	0
	70°C	29	30	59	55.4	57.2	51000000	32000000	41500000	29000	1600	15300		30	29	40.2	40.3	40.25	18000000	20000000	19000000	0.011	0.014	0.0125
	90°C	29	30	75.8	70.4	73.1	28000000000000	35000000000000	31500000000000	2300000000	52000000	1176000000		30	30	52.9	52.3	52.6	24000000000000	24000000000000	24000000000000	770	540	655
PMMA – 3mm	50°C	29	30	36.7	36.1	36.4	42	25	33.5	0	0	0		30	29	28.7	28.4	28.55	95	120	107.5	0	0	0
	70°C	30	30	48.6	47.3	47.95	25000000	22000000	23500000	39	14	26.5		30	30	33.2	32.9	33.05	26000000	40000000	33000000	0	0	0
	90°C	30	21	61.1	67.6	64.35	23000000000000	78000000000000	50500000000000	1500000	15000000	8250000		30	30	39.8	39.6	39.7	27000000000000	28000000000000	27500000000000	0.017	0.014	0.0155
PMMA – 5mm	50°C	30	30	35	35.1	35.05	62	56	59	0	0	0		29	30	27.9	28	27.95	90	66	78	0	0	0
	70°C	30	28	44.1	43.7	43.9	34000000	45000000	39500000	2.5	1.7	2.1		30	30	33.4	33.6	33.5	49000000	46000000	47500000	0	0	0
	90°C	29	29	55.8	55	55.4	44000000000000	40000000000000	42000000000000	6100	4100	5100		30	30	41.1	41.2	41.15	41000000000000	45000000000000	43000000000000	0.13	0.16	0.145
